# Supplementary material for: 1,3-Dihy­droxy-2-(hy­droxy­meth­yl)propan-2-aminium formate
Source: Acta Crystallogr Sect E Struct Rep Online. 2011 Apr 29;67(Pt 5):o1264. doi: 10.1107/S1600536811015534 (PMC3089189; doi:10.1107/S1600536811015534)
Supplement: Supplementary file 2 [file e-67-o1264-Isup2.hkl]

# 
# h,k,l, Fc-squared, Fo-squared, sigma(Fo-squared) and status flag 
# 
data_I
_shelx_title ' S199_0m in Pbca' 
_shelx_refln_list_code          4 
_shelx_F_calc_maximum      123.65 
_exptl_crystal_F_000       720.00 
_reflns_d_resolution_high  0.8354 
 
loop_ 
 _symmetry_equiv_pos_as_xyz 
 'x, y, z' 
 '-x+1/2, -y, z+1/2' 
 '-x, y+1/2, -z+1/2' 
 'x+1/2, -y+1/2, -z' 
 '-x, -y, -z' 
 'x-1/2, y, -z-1/2' 
 'x, -y-1/2, z-1/2' 
 '-x-1/2, y-1/2, z' 
 
_cell_length_a     6.4980 
_cell_length_b    11.8740 
_cell_length_c    20.5897 
_cell_angle_alpha  90.000 
_cell_angle_beta   90.000 
_cell_angle_gamma  90.000 
 
_shelx_F_squared_multiplier     1.000 
 
loop_ 
 _refln_index_h 
 _refln_index_k 
 _refln_index_l 
 _refln_F_squared_calc 
 _refln_F_squared_meas 
 _refln_F_squared_sigma 
 _refln_observed_status 
   4   0   0      837.59      776.26     12.75 o 
   6   0   0      341.32      325.68      3.72 o 
   2   1   0     9696.43     9816.00    219.39 o 
   4   1   0      828.36      864.36      9.95 o 
   6   1   0      227.40      233.94      3.83 o 
   0   2   0     2462.63     2171.46     49.13 o 
   2   2   0      388.74      324.04      8.08 o 
   4   2   0       79.74       62.65      1.98 o 
   6   2   0      121.25      126.79      1.83 o 
   2   3   0     4435.15     4609.16    103.38 o 
   4   3   0      119.25      157.52      3.82 o 
   6   3   0      919.80      888.24      8.03 o 
   0   4   0    13459.69    12464.52    277.80 o 
   2   4   0       21.39       25.29      1.58 o 
   4   4   0       33.61       22.65      1.32 o 
   6   4   0      121.91      130.07      1.81 o 
   2   5   0        0.00        4.99      1.78 o 
   4   5   0      243.86      235.82      5.15 o 
   6   5   0      534.46      542.95      6.49 o 
   0   6   0      426.04      505.46     13.24 o 
   2   6   0     1190.36     1209.29     18.39 o 
   4   6   0      331.94      325.53      6.74 o 
   6   6   0       67.23       65.17      2.57 o 
   2   7   0        3.11        5.07      1.12 o 
   4   7   0      363.52      353.21      7.26 o 
   6   7   0       49.38       44.98      1.71 o 
   0   8   0     4841.72     4956.00     70.90 o 
   2   8   0     1316.77     1373.74     27.59 o 
   4   8   0      148.11      150.11      2.98 o 
   6   8   0        4.31        4.08      0.66 o 
   2   9   0        1.40        5.13      1.18 o 
   4   9   0      485.33      475.91      9.52 o 
   0  10   0       61.91       58.75      3.03 o 
   2  10   0       88.74       75.29      1.61 o 
   4  10   0       88.61       98.43      3.29 o 
   2  11   0      605.98      602.71      7.48 o 
   4  11   0       37.15       43.86      1.98 o 
   2  12   0       60.94       58.53      1.46 o 
   2  13   0      118.62      114.82      2.50 o 
   1   1   1     4790.92     3582.34     80.22 o 
   2   1   1      651.64      770.54     20.78 o 
   3   1   1     1915.81     1978.88     17.03 o 
   4   1   1      447.34      542.69      4.70 o 
   5   1   1      137.67      156.93      2.03 o 
   6   1   1      209.05      179.31      1.86 o 
   7   1   1       14.52       22.43      0.69 o 
   0   2   1     3124.86     3082.83     69.01 o 
   1   2   1     1436.73     1583.85     25.35 o 
   2   2   1        6.32        4.61      0.66 o 
   3   2   1      899.38      939.35      8.48 o 
   4   2   1      126.33      120.17      1.58 o 
   5   2   1      102.18      111.50      2.33 o 
   6   2   1        0.01       -0.20      0.20 o 
   7   2   1        1.21        0.53      0.24 o 
   1   3   1      697.91      702.49      9.61 o 
   2   3   1     1495.08     1526.97     24.79 o 
   3   3   1      415.88      394.13      4.91 o 
   4   3   1       84.06       96.33      1.96 o 
   5   3   1      193.14      181.96      3.17 o 
   6   3   1       41.43       38.76      0.67 o 
   7   3   1        1.46        3.66      0.36 o 
   0   4   1     7588.78     7780.22    123.16 o 
   1   4   1      929.81      901.33     12.32 o 
   2   4   1      383.98      436.93      7.95 o 
   3   4   1       44.45       39.14      1.12 o 
   4   4   1      432.72      411.39      5.52 o 
   5   4   1        4.48        6.65      0.40 o 
   6   4   1        0.86        1.70      0.24 o 
   7   4   1      121.68      113.24      1.38 o 
   1   5   1      740.09      822.67     10.02 o 
   2   5   1       15.82       13.45      0.78 o 
   3   5   1       36.45       26.93      0.97 o 
   4   5   1        4.36        4.92      0.60 o 
   5   5   1       35.17       33.63      0.90 o 
   6   5   1       17.46       19.55      0.65 o 
   7   5   1        4.29        4.98      0.36 o 
   0   6   1     5359.13     5663.67    115.96 o 
   1   6   1       10.06       13.38      0.73 o 
   2   6   1     1356.85     1444.56     15.39 o 
   3   6   1      334.35      373.06      5.04 o 
   4   6   1      132.95      131.47      2.56 o 
   5   6   1      280.54      258.70      2.58 o 
   6   6   1      149.21      147.69      1.74 o 
   1   7   1       66.14       77.91      1.25 o 
   2   7   1      133.78      115.75      2.17 o 
   3   7   1      813.30      811.70      9.71 o 
   4   7   1      407.62      383.09      5.42 o 
   5   7   1      197.08      192.12      3.40 o 
   6   7   1        5.23        5.83      0.44 o 
   0   8   1       47.64       40.32      1.23 o 
   1   8   1      247.20      226.17      3.00 o 
   2   8   1      432.46      411.88      7.10 o 
   3   8   1        7.38        8.20      0.74 o 
   4   8   1       99.47       94.01      1.61 o 
   5   8   1      457.82      476.61      9.06 o 
   6   8   1       26.29       27.35      0.86 o 
   1   9   1      689.75      705.09      8.92 o 
   2   9   1       35.87       31.42      2.63 o 
   3   9   1       19.41       20.64      1.16 o 
   4   9   1        0.34        3.30      2.50 o 
   5   9   1        3.15        3.88      0.60 o 
   0  10   1       47.39       47.06      1.91 o 
   1  10   1       96.28       96.70      2.84 o 
   2  10   1      195.40      208.25      2.09 o 
   3  10   1      166.99      162.22      1.99 o 
   4  10   1        5.66        6.95      1.32 o 
   5  10   1        0.04        0.00      0.37 o 
   1  11   1       57.06       56.27      1.63 o 
   2  11   1      144.79      130.65      1.70 o 
   3  11   1        1.03        0.74      0.24 o 
   4  11   1        4.36        5.07      1.25 o 
   1  12   1      112.80       97.31      1.97 o 
   2  12   1      232.69      222.77      2.38 o 
   3  12   1      166.93      176.70      1.90 o 
   4  12   1       29.50       30.82      1.45 o 
   1  13   1        8.98        6.52      0.47 o 
   2  13   1        5.26        3.92      0.31 o 
   3  13   1      120.01      137.39      3.30 o 
   1   0   2     2747.94     2546.22     57.11 o 
   2   0   2      592.69      631.92     15.04 o 
   3   0   2       61.31       80.25      2.11 o 
   4   0   2      413.49      364.75      5.75 o 
   5   0   2      284.68      280.25      6.07 o 
   6   0   2       41.45       46.12      1.09 o 
   7   0   2        3.06        5.00      0.56 o 
   1   1   2     4087.62     3999.70     63.19 o 
   2   1   2      550.20      522.41     11.23 o 
   3   1   2      298.92      255.14      2.75 o 
   4   1   2      943.33      932.17      9.24 o 
   5   1   2      299.07      302.93      3.63 o 
   6   1   2       14.78       16.62      0.71 o 
   7   1   2        0.03        0.50      0.25 o 
   0   2   2     1521.80     1488.88     33.70 o 
   1   2   2     7770.94     8442.71    164.34 o 
   2   2   2     6023.86     6881.43    153.53 o 
   3   2   2     7301.22     7753.47     64.69 o 
   4   2   2     1322.28     1351.28     12.20 o 
   5   2   2       15.63       14.09      0.93 o 
   6   2   2        0.45        0.47      0.24 o 
   7   2   2      115.00      108.95      1.28 o 
   1   3   2      145.80      134.06      2.28 o 
   2   3   2     1970.87     2043.71     33.00 o 
   3   3   2      227.95      228.39      3.17 o 
   4   3   2       42.31       51.06      2.11 o 
   5   3   2       12.73       11.88      0.88 o 
   6   3   2       75.60       69.11      0.88 o 
   7   3   2       61.97       61.10      1.01 o 
   0   4   2     1078.29     1108.98     25.87 o 
   1   4   2     4723.16     5195.98     67.30 o 
   2   4   2      902.86      901.46     12.73 o 
   3   4   2      118.04      127.23      2.57 o 
   4   4   2      110.27      115.38      3.76 o 
   5   4   2      375.90      357.53      3.06 o 
   6   4   2       34.57       38.28      0.65 o 
   7   4   2       52.55       58.68      0.95 o 
   1   5   2     3641.64     3998.52     52.20 o 
   2   5   2      834.88      808.18      6.71 o 
   3   5   2       43.18       37.42      1.16 o 
   4   5   2      381.61      369.36      5.35 o 
   5   5   2       10.22       12.87      0.64 o 
   6   5   2        6.03        5.58      0.38 o 
   7   5   2       64.36       71.29      1.14 o 
   0   6   2     7869.33     8564.31    102.45 o 
   1   6   2     2473.49     2638.79     20.79 o 
   2   6   2      705.10      715.07      7.17 o 
   3   6   2      209.41      220.96      3.80 o 
   4   6   2       15.42       15.20      0.97 o 
   5   6   2       20.80       18.55      0.86 o 
   6   6   2       25.36       26.07      0.72 o 
   1   7   2       94.40       87.63      1.36 o 
   2   7   2     1366.53     1382.00     13.13 o 
   3   7   2      325.75      294.81      3.82 o 
   4   7   2       40.87       45.20      1.19 o 
   5   7   2      135.75      137.71      3.10 o 
   6   7   2       33.87       33.36      0.88 o 
   0   8   2      451.61      485.86      6.05 o 
   1   8   2      111.39       91.81      1.85 o 
   2   8   2      174.12      192.95      4.15 o 
   3   8   2      197.22      187.02      3.22 o 
   4   8   2        5.55        5.94      0.89 o 
   5   8   2      219.81      225.15      3.72 o 
   6   8   2        2.14        2.65      0.55 o 
   1   9   2        5.81        6.20      0.68 o 
   2   9   2        5.66        5.43      1.38 o 
   3   9   2       76.65       61.89      1.03 o 
   4   9   2       15.57       14.94      1.25 o 
   5   9   2       23.84       22.82      1.07 o 
   0  10   2     1587.07     1545.29     30.98 o 
   1  10   2       69.86       54.55      1.75 o 
   2  10   2      642.33      608.60      4.98 o 
   3  10   2       32.14       28.30      0.82 o 
   4  10   2      205.92      201.73      3.59 o 
   5  10   2        4.89        6.79      0.65 o 
   1  11   2       15.69       21.42      0.95 o 
   2  11   2       20.37       21.98      0.84 o 
   3  11   2       50.15       46.94      0.91 o 
   4  11   2        1.21        1.77      0.66 o 
   1  12   2        0.67        1.40      0.32 o 
   2  12   2        0.07        0.95      0.45 o 
   3  12   2       34.70       40.09      1.03 o 
   4  12   2       32.49       35.69      1.45 o 
   1  13   2       64.50       69.81      1.14 o 
   2  13   2        5.69        5.62      0.35 o 
   3  13   2       15.30       16.33      1.05 o 
   1   1   3     2025.39     1957.29     31.30 o 
   2   1   3     2773.80     2691.07     43.05 o 
   3   1   3       87.20       97.29      1.39 o 
   4   1   3      866.27      967.89      9.05 o 
   5   1   3      113.50       93.45      2.14 o 
   6   1   3        0.22       -0.13      0.32 o 
   7   1   3       11.36       11.21      0.51 o 
   0   2   3        8.49        1.93      0.79 o 
   1   2   3     5128.06     5573.62     71.83 o 
   2   2   3      555.97      320.22      8.37 o 
   3   2   3      262.09      273.64      3.00 o 
   4   2   3      262.85      252.94      3.05 o 
   5   2   3      140.27      132.74      2.56 o 
   6   2   3       51.25       49.73      0.81 o 
   7   2   3       55.07       60.03      1.11 o 
   1   3   3       18.23       22.96      0.75 o 
   2   3   3     1223.22     1008.99     97.32 o 
   3   3   3      525.01      528.53      5.48 o 
   4   3   3        4.56        4.20      0.56 o 
   5   3   3      386.11      360.54      8.13 o 
   6   3   3       57.80       60.78      0.82 o 
   7   3   3       26.28       25.18      0.59 o 
   0   4   3     5440.01     6394.30    143.06 o 
   1   4   3      138.66      180.30      3.05 o 
   2   4   3       84.70       63.87      1.46 o 
   3   4   3      252.84      265.95      3.22 o 
   4   4   3      359.73      356.91      4.95 o 
   5   4   3        5.79        4.14      0.34 o 
   6   4   3      333.32      357.67      3.86 o 
   7   4   3       32.10       30.69      0.71 o 
   1   5   3      479.20      466.27      6.99 o 
   2   5   3      963.08     1023.26      9.77 o 
   3   5   3      601.05      599.35      6.30 o 
   4   5   3       13.99       10.46      1.12 o 
   5   5   3       84.09       89.66      1.34 o 
   6   5   3       14.93       10.53      0.58 o 
   7   5   3        3.24        3.84      0.35 o 
   0   6   3       63.20       48.99      1.43 o 
   1   6   3      590.38      601.64      5.68 o 
   2   6   3      170.24      159.18      2.24 o 
   3   6   3       66.12       61.59      1.39 o 
   4   6   3      102.60      107.91      2.28 o 
   5   6   3      375.84      354.26      5.22 o 
   6   6   3        5.10        5.38      1.21 o 
   1   7   3       94.94       99.81      1.48 o 
   2   7   3       86.31       92.56      3.90 o 
   3   7   3        0.04        0.70      0.38 o 
   4   7   3     1848.52     1778.15     15.88 o 
   5   7   3        2.81        5.36      1.78 o 
   6   7   3        9.54        9.64      0.50 o 
   0   8   3      254.12      240.82      5.10 o 
   1   8   3      168.19      184.78      3.20 o 
   2   8   3      742.97      722.91     12.53 o 
   3   8   3      241.44      227.51      4.21 o 
   4   8   3      202.42      198.60      2.52 o 
   5   8   3      194.38      187.51      3.89 o 
   6   8   3      283.63      298.09      3.95 o 
   1   9   3       38.66       36.86      1.39 o 
   2   9   3        4.09        2.09      0.69 o 
   3   9   3      255.28      253.68      2.45 o 
   4   9   3       59.39       60.08      1.81 o 
   5   9   3       67.30       72.59      2.63 o 
   0  10   3      651.81      690.48     15.63 o 
   1  10   3       88.20      106.56      2.46 o 
   2  10   3      369.20      364.87      3.32 o 
   3  10   3        6.64        5.31      0.42 o 
   4  10   3      144.93      148.05      2.89 o 
   5  10   3       24.01       24.10      1.45 o 
   1  11   3       20.90       19.66      0.93 o 
   2  11   3      244.01      227.75      2.48 o 
   3  11   3        5.59        5.37      0.55 o 
   4  11   3      173.55      175.79      3.03 o 
   0  12   3       11.75       20.41      1.58 o 
   1  12   3       50.19       53.96      1.23 o 
   2  12   3        0.26        1.14      0.24 o 
   3  12   3       53.49       52.38      1.19 o 
   4  12   3       19.81       21.33      1.19 o 
   1  13   3        4.36        6.22      0.49 o 
   2  13   3        0.15        0.49      0.25 o 
   3  13   3        1.61        1.97      0.53 o 
   0   0   4    11796.92    10219.01    229.57 o 
   1   0   4    15288.13    14255.96    322.49 o 
   2   0   4        3.06       -0.40      0.53 o 
   3   0   4     2282.76     2209.09     32.89 o 
   4   0   4       20.18       18.17      1.19 o 
   5   0   4      290.89      288.84      6.20 o 
   6   0   4        1.60        1.32      0.47 o 
   7   0   4       74.49       80.37      2.50 o 
   1   1   4     5500.76     5452.14     87.08 o 
   2   1   4     1490.70     1564.16     25.54 o 
   3   1   4      119.36      114.98      1.55 o 
   4   1   4     1186.15     1255.18     12.22 o 
   5   1   4       19.84       21.91      1.05 o 
   6   1   4      151.68      155.54      2.15 o 
   7   1   4       76.41       72.60      1.13 o 
   0   2   4     6645.93     7172.00    113.65 o 
   1   2   4     9058.64     8985.52    165.98 o 
   2   2   4     2121.04     2325.62     37.55 o 
   3   2   4      632.95      664.13      5.70 o 
   4   2   4       37.97       41.66      1.09 o 
   5   2   4      210.85      190.62      4.62 o 
   6   2   4       61.61       66.01      0.92 o 
   7   2   4        0.06        0.55      0.28 o 
   1   3   4     1705.15     1802.49     23.79 o 
   2   3   4      343.69      313.50     10.25 o 
   3   3   4      303.19      291.80      3.44 o 
   4   3   4      934.11      972.91      9.77 o 
   5   3   4       81.36       72.37      1.86 o 
   6   3   4        0.00        0.50      0.21 o 
   7   3   4       77.50       68.66      1.24 o 
   0   4   4      387.48      452.59     11.39 o 
   1   4   4       92.68      117.45      2.74 o 
   2   4   4      405.53      418.92     11.51 o 
   3   4   4      149.70      146.20      2.13 o 
   4   4   4       15.93       17.54      3.88 o 
   5   4   4       93.19       82.29      1.09 o 
   6   4   4        1.35        1.89      0.26 o 
   7   4   4       33.74       33.37      0.72 o 
   1   5   4      370.29      370.19      5.78 o 
   2   5   4       50.88       47.07      1.34 o 
   3   5   4      613.98      641.05      6.72 o 
   4   5   4      378.66      376.38      5.18 o 
   5   5   4      151.54      151.88      2.06 o 
   6   5   4        2.11        2.20      0.31 o 
   7   5   4        1.33        1.59      0.30 o 
   0   6   4        0.02        9.95      2.70 o 
   1   6   4      788.26      778.62      7.66 o 
   2   6   4     1569.83     1538.48     18.29 o 
   3   6   4       33.24       34.36      1.02 o 
   4   6   4      931.84      902.94     19.45 o 
   5   6   4        0.68        0.45      0.79 o 
   6   6   4       56.25       55.51      0.87 o 
   1   7   4      181.22      177.02      2.32 o 
   2   7   4      189.95      183.92      3.37 o 
   3   7   4        4.86        5.83      0.66 o 
   4   7   4      286.39      269.09      3.40 o 
   5   7   4       37.49       37.17      2.44 o 
   6   7   4       73.74       80.73      1.17 o 
   0   8   4        2.27        6.85      1.18 o 
   1   8   4     2124.49     2220.16     24.64 o 
   2   8   4      535.25      516.63      8.56 o 
   3   8   4     1424.57     1375.63     17.43 o 
   4   8   4      266.02      250.32      3.40 o 
   5   8   4        0.87        1.71      0.56 o 
   6   8   4       37.67       38.74      0.77 o 
   1   9   4       89.38       97.98      2.30 o 
   2   9   4      487.14      476.31      8.27 o 
   3   9   4      304.04      303.56      2.79 o 
   4   9   4      218.20      222.38      3.86 o 
   5   9   4       22.50       25.85      1.07 o 
   0  10   4       10.11        6.72      1.45 o 
   1  10   4        8.84        6.82      0.89 o 
   2  10   4      168.41      150.36      1.69 o 
   3  10   4       33.08       33.98      0.86 o 
   4  10   4        4.13        5.31      0.69 o 
   5  10   4       31.75       29.24      1.45 o 
   1  11   4        9.49       11.58      0.66 o 
   2  11   4       48.59       57.63      1.05 o 
   3  11   4       56.88       57.08      1.22 o 
   4  11   4      150.08      156.41      2.75 o 
   0  12   4       72.83       61.40      2.50 o 
   1  12   4      246.49      232.63      2.90 o 
   2  12   4      125.53      111.69      1.64 o 
   3  12   4      188.64      176.27      2.25 o 
   1  13   4       63.15       70.08      1.14 o 
   2  13   4       20.29       28.16      0.66 o 
   1   1   5      380.11      335.80      4.25 o 
   2   1   5     1544.06     1521.44     25.05 o 
   3   1   5      174.54      166.39      2.52 o 
   4   1   5      163.29      147.26      2.29 o 
   5   1   5        0.71       -0.53      0.53 o 
   6   1   5        1.57        1.04      0.35 o 
   7   1   5       14.72       18.06      0.84 o 
   0   2   5      109.36      130.02      3.76 o 
   1   2   5     3357.01     3898.43     50.55 o 
   2   2   5      605.93      677.47     11.83 o 
   3   2   5     3206.58     3388.34     30.65 o 
   4   2   5      130.26      142.16      5.67 o 
   5   2   5       42.16       42.81      2.11 o 
   6   2   5       45.03       42.62      0.82 o 
   7   2   5       10.48       12.96      0.53 o 
   1   3   5       61.34       51.96      1.26 o 
   2   3   5      743.10      852.60     26.32 o 
   3   3   5     1247.06     1292.70     11.46 o 
   4   3   5       81.75       80.18      1.60 o 
   5   3   5      164.63      177.59      2.03 o 
   6   3   5       19.90       21.13      0.49 o 
   7   3   5        1.74        1.59      0.29 o 
   0   4   5        0.03        0.13      0.66 o 
   1   4   5     1158.86     1208.12     25.55 o 
   2   4   5      619.64      563.32     10.95 o 
   3   4   5       32.09       29.05      0.79 o 
   4   4   5       63.03       67.29      1.47 o 
   5   4   5      505.60      449.87      3.68 o 
   6   4   5       39.62       36.87      0.64 o 
   7   4   5       87.56       88.91      2.51 o 
   1   5   5     1461.48     1519.76     33.86 o 
   2   5   5        1.48        1.44      0.40 o 
   3   5   5       33.57       39.59      0.99 o 
   4   5   5       51.04       50.39      1.49 o 
   5   5   5      173.11      157.58      1.83 o 
   6   5   5       52.79       57.87      0.81 o 
   7   5   5       36.19       37.53      1.01 o 
   0   6   5      519.84      567.36      9.42 o 
   1   6   5       23.77       39.53      0.97 o 
   2   6   5        4.82        5.38      0.63 o 
   3   6   5     2026.42     1968.15     26.25 o 
   4   6   5      108.89      103.55      2.23 o 
   5   6   5       13.15       14.45      1.91 o 
   6   6   5       11.64       12.45      0.47 o 
   1   7   5       55.01       52.87      1.23 o 
   2   7   5      229.37      224.64      4.52 o 
   3   7   5       19.25       16.92      1.25 o 
   4   7   5       19.64       20.69      0.91 o 
   5   7   5       33.13       33.96      2.11 o 
   6   7   5        1.86        1.89      0.29 o 
   0   8   5     2039.56     1977.20     38.52 o 
   1   8   5      308.52      309.83      4.70 o 
   2   8   5       37.38       38.22      1.77 o 
   3   8   5        4.77        4.91      0.61 o 
   4   8   5        5.73        4.95      0.69 o 
   5   8   5       84.32       88.80      2.08 o 
   6   8   5        4.17        4.81      0.40 o 
   1   9   5      615.88      624.31     10.16 o 
   2   9   5      216.08      203.02      6.46 o 
   3   9   5       32.95       36.29      0.78 o 
   4   9   5        0.00        0.75      0.43 o 
   5   9   5       55.62       59.83      1.58 o 
   0  10   5       24.11       37.00      2.63 o 
   1  10   5      797.89      765.20      6.43 o 
   2  10   5        6.05        6.16      0.42 o 
   3  10   5        0.09        0.68      0.30 o 
   4  10   5       76.62       79.45      1.95 o 
   5  10   5       19.63       18.96      1.19 o 
   1  11   5       50.52       54.08      1.26 o 
   2  11   5       14.23       19.19      0.67 o 
   3  11   5      107.00      102.03      1.71 o 
   4  11   5       29.59       29.86      1.25 o 
   0  12   5       32.12       35.82      1.98 o 
   1  12   5       31.68       44.45      0.99 o 
   2  12   5      208.90      215.07      2.50 o 
   3  12   5      206.06      200.22      2.43 o 
   1  13   5        3.58        1.77      0.26 o 
   2  13   5       15.26       15.84      0.51 o 
   0   0   6        7.88        5.93      0.92 o 
   1   0   6     3072.31     3110.48     49.61 o 
   2   0   6    13174.00    12748.09    287.77 o 
   3   0   6      413.78      452.42      7.61 o 
   4   0   6     1911.25     1996.56     30.58 o 
   5   0   6      833.29      821.22     13.60 o 
   6   0   6        0.03        1.84      0.66 o 
   7   0   6      176.75      188.22      4.09 o 
   1   1   6      420.49      400.60      5.89 o 
   2   1   6      168.10      198.82      4.34 o 
   3   1   6      979.84     1014.97     12.54 o 
   4   1   6      390.79      395.63      4.66 o 
   5   1   6      204.43      208.32      3.93 o 
   6   1   6        0.05        0.53      0.41 o 
   7   1   6        0.32       -0.26      0.53 o 
   0   2   6       89.18      128.61      2.84 o 
   1   2   6    15084.00    15464.18    564.40 o 
   3   2   6      314.14      326.89      4.31 o 
   4   2   6      547.77      528.03      7.41 o 
   5   2   6       17.10       17.48      0.66 o 
   6   2   6      198.20      189.36      2.00 o 
   7   2   6        4.59        5.59      0.51 o 
   1   3   6     1034.50     1207.26     20.18 o 
   2   3   6       67.90       81.40      2.42 o 
   3   3   6        2.96        2.09      0.31 o 
   4   3   6     2036.38     2138.66     26.37 o 
   5   3   6        1.03        2.18      0.35 o 
   6   3   6       23.08       17.74      0.57 o 
   7   3   6       45.09       49.10      2.51 o 
   0   4   6      412.51      430.85     11.12 o 
   1   4   6      150.46      141.99      3.40 o 
   2   4   6     1162.08     1148.00     24.44 o 
   3   4   6     1472.10     1415.90     15.46 o 
   4   4   6      128.85      125.29      1.89 o 
   5   4   6       24.46       24.64      0.63 o 
   6   4   6       14.36       16.52      0.48 o 
   7   4   6        5.80        4.31      0.68 o 
   1   5   6      211.16      197.21      3.19 o 
   2   5   6      588.63      526.05      9.01 o 
   3   5   6      409.64      374.92      7.11 o 
   4   5   6      102.99      102.38      1.71 o 
   5   5   6      433.60      411.59      3.98 o 
   6   5   6       13.74       14.28      0.56 o 
   0   6   6     1624.71     1638.78     24.53 o 
   1   6   6       96.24       89.09      1.79 o 
   2   6   6        2.04        0.33      0.40 o 
   3   6   6        4.55        5.13      0.86 o 
   4   6   6       67.86       70.22      1.43 o 
   5   6   6      288.87      281.18      4.47 o 
   6   6   6       70.15       77.20      1.04 o 
   1   7   6        9.63       13.26      0.83 o 
   2   7   6       65.40       63.88      1.69 o 
   3   7   6       73.04       70.99      2.27 o 
   4   7   6       55.92       50.70      1.34 o 
   5   7   6       46.96       53.38      1.67 o 
   6   7   6       40.29       43.74      1.01 o 
   0   8   6       78.18       76.68      3.43 o 
   1   8   6       31.84       33.91      1.68 o 
   2   8   6       88.46       91.46      2.80 o 
   3   8   6       10.41        8.40      1.23 o 
   4   8   6        0.20        1.02      0.51 o 
   5   8   6       98.71       97.18      2.64 o 
   1   9   6      588.66      600.59      9.92 o 
   2   9   6       50.37       48.27      1.05 o 
   3   9   6      772.62      733.21      5.28 o 
   4   9   6       15.99       15.79      1.07 o 
   5   9   6       71.35       75.74      1.76 o 
   0  10   6       89.70      101.70      2.69 o 
   1  10   6     2857.39     2605.86     19.24 o 
   2  10   6       13.06       11.11      0.53 o 
   3  10   6      464.04      472.87      5.12 o 
   4  10   6        6.16        4.84      0.63 o 
   5  10   6      189.14      188.56      4.22 o 
   1  11   6       70.30       75.20      1.20 o 
   2  11   6        0.00        1.19      0.32 o 
   3  11   6        2.43        1.72      0.36 o 
   4  11   6      113.38      123.04      2.31 o 
   0  12   6       11.10       11.96      0.79 o 
   1  12   6       38.70       48.23      0.90 o 
   2  12   6       40.97       38.36      0.86 o 
   3  12   6       59.03       56.12      1.98 o 
   1  13   6      191.90      196.37      2.26 o 
   2  13   6       35.50       36.85      0.74 o 
   1   1   7      139.74      165.51      3.68 o 
   2   1   7       15.61       19.99      1.16 o 
   3   1   7        0.64        0.97      0.74 o 
   4   1   7      275.72      290.48      4.69 o 
   5   1   7      322.18      315.90      3.07 o 
   6   1   7      183.11      182.61      2.97 o 
   7   1   7       90.74       94.62      2.64 o 
   0   2   7     2044.04     2073.06     33.58 o 
   1   2   7     1045.84     1134.66     15.46 o 
   2   2   7       78.79       89.07      2.61 o 
   3   2   7      397.53      391.85      5.01 o 
   4   2   7      553.01      561.98     10.39 o 
   5   2   7      168.37      157.41      1.59 o 
   6   2   7      277.94      261.77      3.15 o 
   7   2   7        0.49        0.33      0.46 o 
   1   3   7     1738.48     1831.49     30.11 o 
   2   3   7       56.86       61.77      1.63 o 
   3   3   7      538.18      573.46     14.76 o 
   4   3   7        0.01        0.83      0.36 o 
   5   3   7        0.54        0.98      0.26 o 
   6   3   7       31.96       34.19      0.70 o 
   7   3   7        6.24        6.38      0.45 o 
   0   4   7     3739.82     3890.09     87.98 o 
   1   4   7     6761.95     7208.81    107.01 o 
   2   4   7        2.32        3.34      0.52 o 
   3   4   7      360.86      364.35      5.25 o 
   4   4   7        9.19        9.39      0.97 o 
   5   4   7      139.42      132.90      1.45 o 
   6   4   7        5.93        7.79      0.39 o 
   7   4   7        5.93        4.46      0.44 o 
   1   5   7       46.96       42.05      1.26 o 
   2   5   7      126.35      115.03      3.04 o 
   3   5   7      114.06       93.41      4.22 o 
   4   5   7       42.93       45.25      1.37 o 
   5   5   7       13.43       15.93      0.68 o 
   6   5   7       36.51       31.09      0.66 o 
   0   6   7      790.78      765.42     12.37 o 
   1   6   7       18.09       23.05      1.01 o 
   2   6   7       34.46       36.05      1.71 o 
   3   6   7       44.54       42.95      1.72 o 
   4   6   7      253.57      250.48      3.10 o 
   5   6   7       82.54       93.43      2.23 o 
   6   6   7      212.39      205.57      1.91 o 
   1   7   7      678.78      655.43      8.84 o 
   2   7   7       37.58       35.38      1.65 o 
   3   7   7       47.18       53.85      1.99 o 
   4   7   7      572.57      534.66      5.85 o 
   5   7   7        2.51        1.32      0.56 o 
   6   7   7        2.12        2.56      0.27 o 
   1   8   7      185.80      194.58      4.34 o 
   2   8   7     1078.93     1044.17     15.69 o 
   3   8   7      475.45      431.86      4.29 o 
   4   8   7       15.28       17.09      2.44 o 
   5   8   7        0.79        1.58      0.47 o 
   1   9   7      109.10      118.35      3.26 o 
   2   9   7      518.79      475.92      4.02 o 
   3   9   7      158.32      164.11      1.95 o 
   4   9   7       80.77       80.87      2.04 o 
   5   9   7      103.56      115.41      2.23 o 
   0  10   7      185.55      193.06      6.07 o 
   1  10   7       12.29       13.34      0.58 o 
   2  10   7        4.66        3.18      0.38 o 
   3  10   7        0.67        0.73      0.34 o 
   4  10   7        7.34        7.47      0.74 o 
   5  10   7      125.44      129.22      3.16 o 
   1  11   7       94.75      100.35      1.43 o 
   2  11   7       47.87       46.58      1.00 o 
   3  11   7        5.80        5.67      0.54 o 
   4  11   7       27.99       33.45      1.58 o 
   0  12   7      354.67      359.47      4.76 o 
   1  12   7        2.85        4.23      0.46 o 
   2  12   7       26.26       25.52      0.71 o 
   3  12   7      262.07      270.69      5.41 o 
   1  13   7       93.67       95.90      1.31 o 
   2  13   7        0.01       -0.39      0.39 o 
   0   0   8        4.83       12.11      1.19 o 
   1   0   8     1809.00     1963.11     45.52 o 
   2   0   8      107.38      138.83      5.01 o 
   3   0   8     2826.10     2852.54     35.73 o 
   4   0   8      225.00      243.70      5.28 o 
   5   0   8     1618.98     1588.39     14.69 o 
   6   0   8      224.23      208.97      4.35 o 
   7   0   8       74.92       80.90      2.37 o 
   1   1   8     1893.84     2040.71     33.41 o 
   2   1   8      248.35      231.44      3.83 o 
   3   1   8      192.72      216.89      2.94 o 
   4   1   8      494.22      516.15      7.40 o 
   5   1   8       18.93       19.47      0.87 o 
   6   1   8       17.21       17.14      0.95 o 
   7   1   8       39.09       40.57      1.58 o 
   0   2   8     3264.20     3331.61     85.98 o 
   1   2   8     1944.38     1903.80     21.30 o 
   2   2   8      520.44      545.43      7.68 o 
   3   2   8      485.71      484.84      9.29 o 
   4   2   8       78.74       86.00      2.18 o 
   5   2   8     1071.52     1036.41      7.01 o 
   6   2   8        3.74        3.81      0.46 o 
   7   2   8        0.15       -0.23      0.32 o 
   1   3   8      913.72     1050.23     18.03 o 
   2   3   8      785.59      810.24     10.95 o 
   3   3   8      866.55      891.74     16.11 o 
   4   3   8        1.65        4.66      0.74 o 
   5   3   8       59.01       65.38      0.92 o 
   6   3   8        0.35        0.39      0.28 o 
   7   3   8        5.92        7.77      0.66 o 
   0   4   8     3655.51     4010.59     90.97 o 
   1   4   8      138.04      159.09      2.97 o 
   2   4   8      369.49      378.15      5.89 o 
   3   4   8     1285.46     1246.00     38.73 o 
   4   4   8      193.16      172.85      3.81 o 
   5   4   8      194.54      214.98      2.07 o 
   6   4   8       77.62       71.09      0.98 o 
   1   5   8     2668.71     2691.66     39.24 o 
   2   5   8      179.94      196.09      7.72 o 
   3   5   8      445.76      438.19      5.42 o 
   4   5   8      146.12      132.09      2.44 o 
   5   5   8        3.07        3.94      0.61 o 
   6   5   8      108.21      110.79      1.29 o 
   0   6   8        2.65        1.71      0.56 o 
   1   6   8      153.92      157.70      2.69 o 
   2   6   8      100.36       93.13      3.23 o 
   3   6   8        1.97        1.36      0.60 o 
   4   6   8        7.01        8.64      0.65 o 
   5   6   8        0.08        0.30      0.34 o 
   6   6   8       35.03       33.94      0.65 o 
   1   7   8      256.57      230.58      3.19 o 
   2   7   8       18.15       14.34      1.91 o 
   3   7   8      121.11      109.33      2.44 o 
   4   7   8       17.09       13.86      0.80 o 
   5   7   8        2.98        2.54      0.56 o 
   6   7   8        0.53        0.82      0.19 o 
   0   8   8       55.87       56.38      3.03 o 
   1   8   8      806.31      741.06     16.51 o 
   2   8   8      212.07      203.37      4.32 o 
   3   8   8        2.12        2.68      0.36 o 
   4   8   8       40.03       40.67      1.48 o 
   5   8   8      133.52      128.46      2.51 o 
   1   9   8        5.97        4.21      0.46 o 
   2   9   8        3.69        2.67      0.50 o 
   3   9   8       10.35       10.79      0.64 o 
   4   9   8        7.47       10.49      1.25 o 
   5   9   8       37.59       43.19      1.25 o 
   0  10   8      333.11      314.28      3.99 o 
   1  10   8      178.88      158.10      1.72 o 
   2  10   8      150.33      144.66      1.65 o 
   3  10   8       21.62       25.26      0.81 o 
   4  10   8      107.35      106.04      3.82 o 
   1  11   8        5.27        7.38      0.46 o 
   2  11   8        0.06        0.70      0.34 o 
   3  11   8        0.19        0.13      0.53 o 
   4  11   8       61.19       61.27      2.11 o 
   0  12   8      196.81      203.83      3.07 o 
   1  12   8       81.92       79.40      1.17 o 
   2  12   8      123.35      120.41      1.62 o 
   3  12   8       26.31       22.13      1.19 o 
   1  13   8       40.33       43.43      0.64 o 
   1   1   9     5329.73     5701.41     82.48 o 
   2   1   9      277.20      286.87      3.87 o 
   3   1   9     1286.43     1331.74     17.37 o 
   4   1   9        2.17        3.11      0.63 o 
   5   1   9        0.52        1.68      0.26 o 
   6   1   9       21.50       21.57      1.01 o 
   7   1   9       18.43       17.38      1.05 o 
   0   2   9     2279.24     2514.86     31.76 o 
   1   2   9      261.49      315.43      4.19 o 
   2   2   9     1873.04     1923.37     24.04 o 
   3   2   9        3.62        4.79      0.66 o 
   4   2   9      353.28      364.74      6.29 o 
   5   2   9      392.27      395.14      3.14 o 
   6   2   9       21.04       20.95      0.87 o 
   1   3   9      682.15      686.72      9.36 o 
   2   3   9        0.23        0.75      0.40 o 
   3   3   9       83.87       73.38      2.05 o 
   4   3   9      106.20      106.41      2.78 o 
   5   3   9       92.85       99.77      1.27 o 
   6   3   9       24.49       25.12      0.65 o 
   0   4   9      404.59      405.87      9.74 o 
   1   4   9      430.42      445.79      6.58 o 
   2   4   9      554.60      536.78      7.89 o 
   3   4   9       54.43       55.92      1.91 o 
   4   4   9      327.01      302.84      5.59 o 
   5   4   9      983.43      974.26      6.66 o 
   6   4   9      112.35      111.96      1.22 o 
   1   5   9      105.82       83.95      2.50 o 
   2   5   9      113.87      118.71      3.26 o 
   3   5   9        3.65        4.03      1.71 o 
   4   5   9       33.44       34.54      1.24 o 
   5   5   9        8.30        9.33      0.67 o 
   6   5   9        0.26        0.48      0.25 o 
   0   6   9       59.00       47.74      1.86 o 
   1   6   9      233.26      247.13      5.29 o 
   2   6   9      104.31      105.08      2.74 o 
   3   6   9      403.80      394.45      6.86 o 
   4   6   9       27.63       25.88      0.82 o 
   5   6   9      419.35      424.65      4.05 o 
   6   6   9        1.77        2.03      0.46 o 
   1   7   9      344.26      311.75      4.02 o 
   2   7   9      937.54      880.41     12.98 o 
   3   7   9        3.58        1.93      0.50 o 
   4   7   9       80.06       83.10      1.64 o 
   5   7   9       16.15       18.13      1.41 o 
   6   7   9      155.56      167.29      2.70 o 
   0   8   9      945.46      951.44     13.92 o 
   1   8   9      174.60      165.08      2.66 o 
   2   8   9        0.33        0.23      0.28 o 
   3   8   9       47.45       45.19      0.91 o 
   4   8   9        0.94        0.34      0.66 o 
   5   8   9       74.86       82.11      1.52 o 
   1   9   9       33.55       32.20      0.69 o 
   2   9   9       73.87       70.34      1.25 o 
   3   9   9        0.19        0.35      0.41 o 
   4   9   9        0.86        1.05      0.47 o 
   5   9   9        2.15        3.71      0.44 o 
   0  10   9      959.76      926.85      9.50 o 
   1  10   9       14.75       13.22      0.67 o 
   2  10   9       29.79       26.99      0.68 o 
   3  10   9      357.65      340.04      4.76 o 
   4  10   9        0.07       -0.07      0.37 o 
   1  11   9       69.95       69.98      1.13 o 
   2  11   9      168.81      179.94      2.00 o 
   3  11   9       53.56       49.43      1.35 o 
   0  12   9        3.11        3.29      0.34 o 
   1  12   9        5.77        4.22      0.28 o 
   2  12   9       78.60       76.52      1.17 o 
   1  13   9       25.26       33.05      0.85 o 
   0   0  10     2487.27     2650.05     40.04 o 
   1   0  10     2283.36     2239.66     37.60 o 
   2   0  10       88.49      102.96      2.17 o 
   3   0  10      313.54      320.60      6.25 o 
   4   0  10      278.85      270.86      7.52 o 
   5   0  10     1536.27     1442.29     24.15 o 
   6   0  10       97.62       86.18      3.03 o 
   1   1  10      217.15      215.21      2.51 o 
   2   1  10      161.05      168.68      2.69 o 
   3   1  10      460.87      497.20      7.49 o 
   4   1  10      369.75      358.54      9.12 o 
   5   1  10       76.73       72.18      1.24 o 
   6   1  10        0.51        1.24      0.44 o 
   0   2  10      906.95      963.78     12.96 o 
   1   2  10      617.33      620.20      7.03 o 
   2   2  10     2623.87     2732.98     49.06 o 
   3   2  10      598.43      594.20      8.71 o 
   4   2  10      567.05      584.64     23.69 o 
   5   2  10        1.17        1.67      0.30 o 
   6   2  10       34.89       33.84      0.97 o 
   1   3  10      872.03      890.94     10.12 o 
   2   3  10        0.93        6.06      0.70 o 
   3   3  10      457.63      457.65      8.93 o 
   4   3  10      120.73      118.26      4.09 o 
   5   3  10      648.37      633.33      5.41 o 
   6   3  10       44.97       39.58      1.33 o 
   0   4  10       84.50       69.91      2.37 o 
   1   4  10      336.38      289.15      4.78 o 
   2   4  10        5.97        3.92      0.66 o 
   3   4  10      112.32      129.23     21.55 o 
   4   4  10        2.12        2.05      0.50 o 
   5   4  10      238.56      244.12      2.38 o 
   6   4  10        0.41        0.32      0.27 o 
   1   5  10        5.55        8.16      0.92 o 
   2   5  10        0.03        0.63      0.99 o 
   3   5  10      115.29      127.95      3.21 o 
   4   5  10      356.90      338.68      3.10 o 
   5   5  10        9.41        8.68      0.48 o 
   6   5  10       10.21       11.96      0.53 o 
   0   6  10      179.73      176.92      3.73 o 
   1   6  10      724.97      684.10      8.47 o 
   2   6  10        3.54        4.66      0.79 o 
   3   6  10     1254.39     1143.64     12.34 o 
   4   6  10        3.51        4.23      0.37 o 
   5   6  10        0.24        0.08      0.33 o 
   6   6  10        1.86        2.14      0.23 o 
   1   7  10      314.48      306.32      4.59 o 
   2   7  10        0.14        1.35      0.60 o 
   3   7  10        0.57        1.12      0.64 o 
   4   7  10       49.79       50.79      1.41 o 
   5   7  10       87.04       82.87      2.06 o 
   0   8  10      995.30      940.20     22.05 o 
   1   8  10     1067.64     1023.74      9.77 o 
   2   8  10       19.58       16.10      0.58 o 
   3   8  10      372.41      346.95      4.23 o 
   4   8  10       14.18       18.07      1.01 o 
   5   8  10       28.01       28.15      0.72 o 
   1   9  10        7.88        7.64      0.38 o 
   2   9  10       98.53       94.79      1.15 o 
   3   9  10       26.23       24.78      0.97 o 
   4   9  10      105.64      108.08      2.23 o 
   0  10  10      434.46      432.74      5.64 o 
   1  10  10      115.98      124.66      1.32 o 
   2  10  10      655.73      649.61      4.98 o 
   3  10  10       18.60       15.14      1.32 o 
   4  10  10       76.39       78.79      1.72 o 
   1  11  10      118.79      125.42      1.39 o 
   2  11  10       72.99       70.78      0.98 o 
   3  11  10      480.91      544.16      9.00 o 
   0  12  10       24.54       22.53      0.66 o 
   1  12  10      231.90      229.69      2.01 o 
   2  12  10        0.45        1.02      0.22 o 
   1   1  11      122.05      124.19      1.78 o 
   2   1  11      621.88      672.96      7.08 o 
   3   1  11      249.59      257.76      6.86 o 
   4   1  11      969.61      940.45     14.13 o 
   5   1  11       22.43       21.21      0.75 o 
   6   1  11        1.24        1.88      0.52 o 
   0   2  11      635.60      723.00     10.13 o 
   1   2  11     1103.06     1150.27     11.51 o 
   2   2  11      105.71       94.33      1.95 o 
   3   2  11      113.90      112.73      2.74 o 
   4   2  11       46.21       51.32      1.95 o 
   5   2  11      278.80      255.17      2.32 o 
   6   2  11        0.32        0.53      0.41 o 
   1   3  11        1.94        2.25      0.48 o 
   2   3  11        2.65        2.93      0.60 o 
   3   3  11       55.78       58.62      1.95 o 
   4   3  11      139.67      128.94      2.25 o 
   5   3  11       86.85       92.42      1.41 o 
   6   3  11       15.52       14.07      0.70 o 
   0   4  11      939.39      810.85     20.74 o 
   1   4  11       10.94        9.82      0.89 o 
   2   4  11     1298.03     1344.71     30.80 o 
   3   4  11      192.07      179.27      3.86 o 
   4   4  11      422.60      414.41      3.24 o 
   5   4  11        0.16       -0.07      0.25 o 
   6   4  11       17.10       16.54      0.60 o 
   1   5  11      337.01      337.25      9.71 o 
   2   5  11       42.20       50.88      1.86 o 
   3   5  11       47.59       50.11      1.91 o 
   4   5  11      106.40       85.46      1.32 o 
   5   5  11       14.01       12.19      0.52 o 
   6   5  11       26.63       27.88      0.62 o 
   0   6  11     1038.81      936.84     13.57 o 
   1   6  11      302.78      286.38      4.32 o 
   2   6  11      129.74      129.70      3.26 o 
   3   6  11       97.08       88.40      1.41 o 
   4   6  11       13.74       12.59      0.53 o 
   5   6  11       61.08       62.59      1.14 o 
   6   6  11       12.70       16.24      0.79 o 
   1   7  11       87.71       89.58      2.15 o 
   2   7  11      469.02      437.06      4.40 o 
   3   7  11      155.71      153.19      2.28 o 
   4   7  11      380.95      366.03      3.44 o 
   5   7  11       17.91       15.16      0.65 o 
   0   8  11     1534.69     1437.95     12.35 o 
   1   8  11      775.61      750.03      5.10 o 
   2   8  11      312.75      287.23      2.43 o 
   3   8  11       41.56       39.97      1.08 o 
   4   8  11       62.04       58.73      1.45 o 
   5   8  11       13.41       15.20      0.56 o 
   1   9  11       63.43       69.82      0.89 o 
   2   9  11      147.06      137.14      1.49 o 
   3   9  11       51.57       55.71      1.12 o 
   4   9  11      238.28      248.25      3.77 o 
   0  10  11       83.69       84.87      1.43 o 
   1  10  11        2.12        2.53      0.28 o 
   2  10  11       10.58       10.97      0.41 o 
   3  10  11       96.81      103.66      1.63 o 
   4  10  11        3.35        3.24      0.41 o 
   1  11  11        0.00        0.44      0.21 o 
   2  11  11        0.06        0.86      0.28 o 
   3  11  11        0.53        0.70      0.32 o 
   0  12  11       35.09       36.52      0.78 o 
   1  12  11       34.69       38.71      0.60 o 
   2  12  11      174.90      193.22      2.84 o 
   0   0  12     3352.47     3281.60     49.35 o 
   1   0  12       70.57       86.52      2.05 o 
   2   0  12     2431.43     2380.53     28.38 o 
   3   0  12     1440.34     1399.56     27.89 o 
   4   0  12       29.74       32.28      0.80 o 
   5   0  12      242.84      221.41      5.54 o 
   6   0  12       24.01       25.42      1.58 o 
   1   1  12      191.52      178.38      2.33 o 
   2   1  12        0.88       -0.05      0.30 o 
   3   1  12       56.04       49.86      1.86 o 
   4   1  12      385.94      378.26      3.24 o 
   5   1  12       15.27       16.44      0.73 o 
   6   1  12        4.62        5.06      0.65 o 
   0   2  12       87.71       79.29      1.95 o 
   1   2  12      335.00      300.63      3.58 o 
   2   2  12     1046.36     1028.78     10.41 o 
   3   2  12      462.72      462.27     10.98 o 
   4   2  12      386.99      369.00      3.68 o 
   5   2  12        1.98        2.64      0.28 o 
   6   2  12        0.02        0.66      1.06 o 
   1   3  12      610.08      627.63     11.99 o 
   2   3  12       96.18      102.09      2.20 o 
   3   3  12       46.73       42.79      1.72 o 
   4   3  12      130.85      121.13      1.54 o 
   5   3  12       17.24       18.27      0.61 o 
   6   3  12       20.31       19.31      0.85 o 
   0   4  12      355.74      348.95     10.44 o 
   1   4  12     1307.04     1352.25     20.89 o 
   2   4  12       11.16        9.46      0.97 o 
   3   4  12      109.30      115.91      3.02 o 
   4   4  12       93.86       83.68      1.27 o 
   5   4  12        0.01        0.15      0.29 o 
   6   4  12       58.34       53.63      1.08 o 
   1   5  12       33.47       31.02      1.19 o 
   2   5  12       87.40       89.82      2.60 o 
   3   5  12      178.77      193.79      3.88 o 
   4   5  12        0.00        0.55      0.28 o 
   5   5  12       19.27       21.74      0.63 o 
   6   5  12       97.52       96.18      2.28 o 
   0   6  12      109.55      122.44      4.22 o 
   1   6  12      492.52      450.24      6.10 o 
   2   6  12       24.53       25.13      1.44 o 
   3   6  12      116.83       94.43      1.40 o 
   4   6  12       10.39       11.28      0.72 o 
   5   6  12      294.21      293.18      2.59 o 
   1   7  12        0.13        0.79      0.41 o 
   2   7  12      150.89      148.08      1.41 o 
   3   7  12      363.58      363.15      3.56 o 
   4   7  12        0.00       -0.10      0.29 o 
   5   7  12       27.16       27.54      0.70 o 
   0   8  12      855.55      792.81      5.78 o 
   1   8  12        6.22        6.09      0.33 o 
   2   8  12      317.18      308.72      2.59 o 
   3   8  12        1.10        0.85      0.31 o 
   4   8  12      128.23      137.03      1.77 o 
   5   8  12      115.09      120.47      1.99 o 
   1   9  12      100.38       98.00      1.07 o 
   2   9  12        0.03        0.96      0.38 o 
   3   9  12        5.83        7.03      0.48 o 
   4   9  12        3.77        3.72      0.51 o 
   0  10  12       63.90       59.88      1.16 o 
   1  10  12      147.13      146.50      1.46 o 
   2  10  12       52.17       52.05      0.87 o 
   3  10  12      370.02      362.27      3.78 o 
   1  11  12      109.19      116.12      1.22 o 
   2  11  12       24.27       25.89      0.56 o 
   0  12  12       33.98       34.51      0.74 o 
   1  12  12      138.93      153.19      1.61 o 
   1   1  13      134.18      156.93      2.76 o 
   2   1  13        3.59        5.63      0.66 o 
   3   1  13        5.35        3.48      0.69 o 
   4   1  13      489.06      464.16      3.53 o 
   5   1  13       46.80       46.86      1.04 o 
   6   1  13       69.67       69.99      1.77 o 
   0   2  13       12.37       18.75      1.04 o 
   1   2  13       36.97       36.98      0.98 o 
   2   2  13       43.54       41.82      1.39 o 
   3   2  13        4.71        3.55      1.05 o 
   4   2  13        3.48        2.52      0.58 o 
   5   2  13       69.13       70.24      1.65 o 
   6   2  13       11.89       11.19      0.84 o 
   1   3  13      248.47      233.08      4.19 o 
   2   3  13      164.15      168.78      3.05 o 
   3   3  13      208.94      215.30      4.33 o 
   4   3  13       65.14       65.38      1.06 o 
   5   3  13        1.00        1.83      0.28 o 
   6   3  13        6.00        5.21      0.43 o 
   0   4  13       72.94       74.44      3.03 o 
   1   4  13       67.62       80.50      3.16 o 
   2   4  13      268.23      290.93      5.36 o 
   3   4  13      563.36      532.18      8.59 o 
   4   4  13       28.38       28.80      0.77 o 
   5   4  13        0.61        0.78      0.27 o 
   6   4  13        5.47        4.27      0.44 o 
   1   5  13        4.53        8.84      0.78 o 
   2   5  13      345.42      351.96      6.25 o 
   3   5  13       21.68       18.59      0.66 o 
   4   5  13      219.51      212.09      1.92 o 
   5   5  13       23.52       26.97      0.70 o 
   6   5  13        2.35        3.82      0.66 o 
   0   6  13      974.79      991.95     19.92 o 
   1   6  13       12.96       13.16      1.05 o 
   2   6  13      936.50      937.64      6.07 o 
   3   6  13        6.40        8.65      0.48 o 
   4   6  13       16.76       17.30      0.75 o 
   5   6  13        3.49        1.92      0.28 o 
   1   7  13      879.22      830.82      5.22 o 
   2   7  13       10.73       13.22      0.43 o 
   3   7  13      259.64      232.36      2.75 o 
   4   7  13       29.77       30.93      0.86 o 
   5   7  13        7.84        7.48      0.50 o 
   0   8  13      119.97      111.65      1.46 o 
   1   8  13      363.59      342.48      2.41 o 
   2   8  13      186.26      175.75      1.70 o 
   3   8  13      248.43      268.35      2.72 o 
   4   8  13      125.26      133.62      1.89 o 
   1   9  13       15.20       19.26      0.44 o 
   2   9  13       38.56       43.92      1.03 o 
   3   9  13        7.76       10.35      0.54 o 
   4   9  13      360.64      386.39      6.48 o 
   0  10  13       30.56       33.14      0.83 o 
   1  10  13        0.02        0.93      0.25 o 
   2  10  13        7.34       10.33      0.46 o 
   3  10  13       44.24       35.62      0.81 o 
   1  11  13       82.19       88.23      0.88 o 
   2  11  13       16.93       18.76      0.73 o 
   0  12  13       11.59       14.48      0.92 o 
   0   0  14      893.72      919.70     20.46 o 
   1   0  14     3785.64     3938.20     55.73 o 
   2   0  14      722.34      731.71     16.97 o 
   3   0  14      523.10      506.25     11.77 o 
   4   0  14       43.30       47.68      1.37 o 
   5   0  14      105.79      106.75      3.43 o 
   6   0  14       79.93       63.52      2.24 o 
   1   1  14       56.45       56.44      1.45 o 
   2   1  14       19.93       18.62      2.63 o 
   3   1  14        1.71        1.58      0.65 o 
   4   1  14      640.61      616.75      4.45 o 
   5   1  14        0.56        0.79      0.25 o 
   6   1  14       12.10       12.25      0.84 o 
   0   2  14     1056.90     1050.86     16.41 o 
   1   2  14       81.32       79.42      1.78 o 
   2   2  14       31.88       37.99      1.91 o 
   3   2  14        5.75        7.22      0.59 o 
   4   2  14      280.60      287.28      2.83 o 
   5   2  14       50.75       51.54      1.24 o 
   6   2  14      266.52      264.21      5.55 o 
   1   3  14        6.38        9.40      0.99 o 
   2   3  14       57.01       57.15      1.66 o 
   3   3  14       24.97       19.47      1.46 o 
   4   3  14       50.69       60.86      0.95 o 
   5   3  14       14.29       15.35      0.50 o 
   6   3  14       46.39       46.91      1.30 o 
   0   4  14       39.72       38.59      2.24 o 
   1   4  14       67.48       77.25      1.94 o 
   2   4  14      381.86      367.35      5.41 o 
   3   4  14       14.75       15.60      0.93 o 
   4   4  14      235.59      234.28      2.71 o 
   5   4  14        1.29        1.45      0.26 o 
   6   4  14        4.75        6.85      0.79 o 
   1   5  14        4.70        5.19      0.63 o 
   2   5  14      400.42      371.80      3.02 o 
   3   5  14       93.33       86.62      1.26 o 
   4   5  14      285.87      270.40      2.40 o 
   5   5  14      167.48      177.62      1.87 o 
   0   6  14      590.92      553.73      7.76 o 
   1   6  14      397.95      341.77      2.41 o 
   2   6  14      129.45      114.09      1.16 o 
   3   6  14       96.84       89.70      1.31 o 
   4   6  14       57.51       68.08      0.91 o 
   5   6  14       25.91       28.62      0.55 o 
   1   7  14       51.53       49.24      0.70 o 
   2   7  14      145.43      162.88      1.55 o 
   3   7  14       33.92       33.80      0.84 o 
   4   7  14        6.78        8.24      0.49 o 
   5   7  14        0.38        0.68      0.32 o 
   0   8  14     1482.10     1417.50     10.20 o 
   1   8  14       32.27       30.31      0.54 o 
   2   8  14       16.35       13.32      0.44 o 
   3   8  14       35.64       36.86      0.84 o 
   4   8  14        2.07        1.86      0.53 o 
   1   9  14       30.35       27.30      0.48 o 
   2   9  14      366.65      377.64      2.75 o 
   3   9  14       47.33       49.98      1.97 o 
   0  10  14        1.98        4.04      0.36 o 
   1  10  14        1.11        3.04      0.54 o 
   2  10  14       58.56       65.77      2.26 o 
   3  10  14        1.50        2.08      0.32 o 
   1  11  14       11.58       11.95      0.35 o 
   2  11  14       30.63       28.32      1.32 o 
   1   1  15      539.40      527.05      6.52 o 
   2   1  15      449.11      423.43      7.81 o 
   3   1  15       75.79       63.56      1.33 o 
   4   1  15        0.03        0.28      0.24 o 
   5   1  15        4.12        4.87      0.65 o 
   6   1  15       10.59       10.45      0.69 o 
   0   2  15      971.59      997.60     15.78 o 
   1   2  15        2.19        2.29      0.47 o 
   2   2  15      119.23      110.24      3.12 o 
   3   2  15        1.56        3.64      0.47 o 
   4   2  15       29.24       29.34      0.82 o 
   5   2  15       26.93       25.85      0.73 o 
   6   2  15        4.96        4.45      1.12 o 
   1   3  15       94.47       89.80      1.85 o 
   2   3  15      469.42      467.04      7.27 o 
   3   3  15       80.34       72.71      1.62 o 
   4   3  15        1.95        0.89      0.35 o 
   5   3  15        3.69        3.56      0.53 o 
   0   4  15      488.79      442.72      7.66 o 
   1   4  15        0.02        0.39      0.33 o 
   2   4  15      317.07      299.45      3.51 o 
   3   4  15       93.53       73.10      1.76 o 
   4   4  15       78.59       75.85      1.30 o 
   5   4  15      111.42      127.64      1.40 o 
   1   5  15        7.16        5.81      0.39 o 
   2   5  15       44.88       46.67      0.83 o 
   3   5  15       36.72       42.16      1.08 o 
   4   5  15       31.36       28.43      0.79 o 
   5   5  15       30.38       35.78      0.65 o 
   0   6  15      521.54      506.57      4.21 o 
   1   6  15      425.26      399.89      2.41 o 
   2   6  15       70.53       70.90      0.95 o 
   3   6  15      189.65      181.94      1.84 o 
   4   6  15      169.90      192.78      2.57 o 
   5   6  15       71.81       72.42      1.06 o 
   1   7  15      270.99      270.26      1.98 o 
   2   7  15       43.24       43.11      0.87 o 
   3   7  15       24.70       26.62      0.73 o 
   4   7  15        0.02        0.66      0.30 o 
   0   8  15      227.30      216.24      2.22 o 
   1   8  15       65.75       68.98      0.83 o 
   2   8  15       14.51       22.57      0.82 o 
   3   8  15        9.23       14.04      0.52 o 
   4   8  15      126.49      144.24      2.90 o 
   1   9  15        1.23        1.55      0.20 o 
   2   9  15      109.83      114.59      2.15 o 
   3   9  15        0.22        0.36      0.26 o 
   0  10  15      133.64      131.98      1.56 o 
   1  10  15      154.15      148.79      1.28 o 
   2  10  15       33.79       35.82      0.81 o 
   1  11  15       49.43       52.04      1.71 o 
   0   0  16        1.58        3.29      1.05 o 
   1   0  16     1289.55     1293.23     19.88 o 
   2   0  16       48.32       43.21      1.65 o 
   3   0  16     1504.35     1442.58     15.74 o 
   4   0  16       47.64       40.83      1.12 o 
   5   0  16       19.98       20.15      1.45 o 
   1   1  16        6.30        5.63      0.71 o 
   2   1  16      408.86      405.78      3.87 o 
   3   1  16      129.43      127.99      1.57 o 
   4   1  16      222.54      232.92      3.49 o 
   5   1  16       58.64       58.45      1.63 o 
   0   2  16     4427.15     4302.24     60.99 o 
   1   2  16       31.35       32.27      1.37 o 
   2   2  16      694.15      669.96      6.14 o 
   3   2  16       24.01       29.76      1.05 o 
   4   2  16        9.15       10.35      0.54 o 
   5   2  16        1.18        1.18      0.47 o 
   1   3  16      767.91      747.82      6.04 o 
   2   3  16       94.40       89.24      1.60 o 
   3   3  16       44.78       41.67      1.61 o 
   4   3  16        1.87        1.50      0.34 o 
   5   3  16        4.21        5.63      0.41 o 
   0   4  16      143.93      146.05      2.08 o 
   1   4  16        4.15        4.45      0.35 o 
   2   4  16       81.29       78.14      1.10 o 
   3   4  16      183.98      197.89      2.97 o 
   4   4  16        0.46       -0.01      0.24 o 
   5   4  16        1.96        3.82      0.35 o 
   1   5  16       40.77       36.73      0.75 o 
   2   5  16        1.37        1.76      0.40 o 
   3   5  16       23.92       17.77      0.69 o 
   4   5  16        2.79        3.17      0.38 o 
   5   5  16        0.06        0.23      0.32 o 
   0   6  16       29.85       32.38      1.04 o 
   1   6  16      191.51      196.47      1.44 o 
   2   6  16      148.69      150.22      1.50 o 
   3   6  16        2.97        6.29      0.44 o 
   4   6  16       59.59       61.93      1.30 o 
   1   7  16       89.87       92.59      0.98 o 
   2   7  16        0.21        0.06      0.25 o 
   3   7  16        7.50        9.76      0.59 o 
   4   7  16       93.02       96.38      2.64 o 
   0   8  16       10.73       12.85      0.51 o 
   1   8  16        0.32        0.63      0.26 o 
   2   8  16       67.62       77.16      1.07 o 
   3   8  16       17.72       16.04      0.62 o 
   1   9  16       31.12       34.63      0.65 o 
   2   9  16      151.60      158.05      2.03 o 
   3   9  16       42.70       49.81      1.11 o 
   0  10  16      145.17      147.70      2.31 o 
   1  10  16       64.94       73.05      1.32 o 
   2  10  16       49.53       47.95      1.71 o 
   1   1  17       44.68       48.18      0.94 o 
   2   1  17       92.26       88.07      1.41 o 
   3   1  17        3.09        4.00      1.10 o 
   4   1  17       50.03       43.74      1.19 o 
   5   1  17       12.20       17.84      0.93 o 
   0   2  17     1761.18     1645.88     12.78 o 
   1   2  17      679.71      682.37      5.55 o 
   2   2  17      130.98      110.03      1.68 o 
   3   2  17      111.94      108.60      1.45 o 
   4   2  17        8.31        6.70      0.40 o 
   5   2  17       25.40       25.55      1.02 o 
   1   3  17       13.63       14.09      0.52 o 
   2   3  17        1.80        4.64      0.45 o 
   3   3  17      121.68      131.54      3.16 o 
   4   3  17        0.84        1.15      0.43 o 
   5   3  17       80.29       89.15      2.50 o 
   0   4  17     1319.08     1226.45     10.86 o 
   1   4  17        3.22        3.12      0.29 o 
   2   4  17      220.69      203.53      2.33 o 
   3   4  17        0.51        0.31      0.29 o 
   4   4  17       25.01       21.66      0.68 o 
   5   4  17        8.22       10.09      1.65 o 
   1   5  17       32.12       29.78      0.99 o 
   2   5  17      123.59      115.09      1.60 o 
   3   5  17      111.80      106.01      1.67 o 
   4   5  17       44.86       47.35      0.94 o 
   0   6  17     1392.95     1392.91     17.46 o 
   1   6  17      794.27      801.09      5.97 o 
   2   6  17        0.07        0.39      0.27 o 
   3   6  17      186.33      200.74      3.56 o 
   4   6  17        0.16       -0.13      0.39 o 
   1   7  17       46.42       47.86      0.80 o 
   2   7  17        4.66        3.26      0.30 o 
   3   7  17       39.38       37.16      0.89 o 
   0   8  17      224.50      208.43      3.76 o 
   1   8  17      140.21      131.80      1.46 o 
   2   8  17      291.61      293.41      2.82 o 
   3   8  17        1.43        0.95      0.33 o 
   1   9  17       10.98       13.22      0.49 o 
   2   9  17      201.37      213.41      2.91 o 
   0  10  17       93.02      104.39      2.64 o 
   1  10  17        0.00       -0.13      0.39 o 
   0   0  18      249.17      235.76      4.46 o 
   1   0  18       34.94       42.01      1.45 o 
   2   0  18       96.82      102.32      2.12 o 
   3   0  18      315.19      302.62      5.41 o 
   4   0  18      250.89      254.71      5.67 o 
   5   0  18       49.09       53.48      1.98 o 
   1   1  18       12.22       12.87      0.56 o 
   2   1  18        0.37        1.17      0.35 o 
   3   1  18       73.00       70.71      1.11 o 
   4   1  18       77.05       78.80      1.34 o 
   5   1  18       32.43       36.45      1.12 o 
   0   2  18     1769.69     1764.65     14.60 o 
   1   2  18       36.33       33.48      0.87 o 
   2   2  18       29.41       25.45      0.85 o 
   3   2  18        0.22        0.28      0.32 o 
   4   2  18        0.03       -0.09      0.32 o 
   5   2  18       32.62       40.12      1.16 o 
   1   3  18      178.12      166.66      2.01 o 
   2   3  18      194.42      202.72      5.14 o 
   3   3  18        5.97        9.22      0.92 o 
   4   3  18      167.85      160.84      2.12 o 
   5   3  18        3.39        5.00      0.66 o 
   0   4  18      359.49      341.46      4.08 o 
   1   4  18       48.29       46.17      0.83 o 
   2   4  18      146.76      143.00      1.97 o 
   3   4  18       18.57       19.35      1.27 o 
   4   4  18       12.56       15.70      0.52 o 
   1   5  18        1.10        1.98      0.34 o 
   2   5  18       75.38       72.35      1.18 o 
   3   5  18        0.78        1.26      0.31 o 
   4   5  18      334.86      329.92      3.17 o 
   0   6  18        0.40        0.86      0.56 o 
   1   6  18       74.26       69.88      1.42 o 
   2   6  18        1.05        3.25      0.29 o 
   3   6  18        3.06        1.69      0.53 o 
   1   7  18       59.88       60.84      1.10 o 
   2   7  18        1.29        0.85      0.45 o 
   0   8  18       39.81       50.71      2.11 o 
   1   8  18        4.07        1.78      0.39 o 
   2   8  18      223.46      243.89      5.02 o 
   1   9  18       12.21       11.85      0.92 o 
   1   1  19      109.27      105.27      1.86 o 
   2   1  19      201.53      199.16      2.26 o 
   3   1  19       49.83       62.02      1.06 o 
   4   1  19       46.94       46.83      1.40 o 
   0   2  19        0.16        0.93      0.35 o 
   1   2  19       29.83       29.67      0.97 o 
   2   2  19       17.62       19.03      1.71 o 
   3   2  19        7.14        6.32      1.58 o 
   4   2  19       80.44       85.71      1.51 o 
   1   3  19       15.72       17.45      0.78 o 
   2   3  19      103.84       94.35      2.04 o 
   3   3  19        9.53        7.60      0.54 o 
   4   3  19        0.14        0.24      0.32 o 
   0   4  19       97.88      101.03      1.92 o 
   1   4  19      774.61      770.09      7.49 o 
   2   4  19        5.74        6.74      0.78 o 
   3   4  19      619.24      617.39      6.98 o 
   4   4  19       30.90       31.55      0.84 o 
   1   5  19        0.83        1.01      0.28 o 
   2   5  19       19.40       19.21      0.72 o 
   3   5  19       61.10       73.44      1.39 o 
   0   6  19        3.81        5.88      1.51 o 
   1   6  19      105.86      100.62      1.66 o 
   2   6  19       32.61       32.81      1.16 o 
   3   6  19       99.71      101.09      2.37 o 
   1   7  19       88.35       89.88      1.96 o 
   2   7  19        0.08        1.18      0.86 o 
   0   8  19       23.01       24.23      1.32 o 
   1   8  19        1.90        2.11      0.66 o 
   2   8  19       12.66       15.80      1.05 o 
   0   0  20      578.69      572.77     10.59 o 
   1   0  20      934.54      913.30     10.58 o 
   2   0  20       43.47       45.85      1.33 o 
   3   0  20      229.02      215.08      3.83 o 
   4   0  20       68.56       66.67      2.11 o 
   1   1  20      121.93      124.78      1.99 o 
   2   1  20      156.90      157.10      1.87 o 
   3   1  20      172.77      184.10      3.56 o 
   4   1  20       13.24       11.32      1.05 o 
   0   2  20        9.22        7.45      1.94 o 
   1   2  20       17.19       19.94      0.77 o 
   2   2  20      126.02      147.50      2.27 o 
   3   2  20        3.53        1.85      0.53 o 
   4   2  20        0.19        1.18      0.53 o 
   1   3  20       39.61       43.25      1.22 o 
   2   3  20       69.95       73.43      1.71 o 
   3   3  20        0.48        0.32      0.25 o 
   4   3  20       93.85       95.29      2.64 o 
   0   4  20      270.36      255.95      3.46 o 
   1   4  20       19.96       20.24      0.75 o 
   2   4  20        6.75        8.23      0.63 o 
   3   4  20        0.22        0.75      0.25 o 
   1   5  20      109.89      107.32      1.90 o 
   2   5  20       73.43       74.78      1.41 o 
   3   5  20        5.29        4.20      0.72 o 
   0   6  20       52.80       49.79      1.98 o 
   1   6  20       60.12       66.29      1.63 o 
   2   6  20       12.43       13.69      1.19 o 
   1   7  20        8.93        7.85      0.60 o 
   1   1  21       47.74       46.94      1.12 o 
   2   1  21       40.46       38.25      0.71 o 
   3   1  21      185.98      187.18      3.43 o 
   0   2  21      500.58      521.69     11.31 o 
   1   2  21       10.70       12.86      1.19 o 
   2   2  21       46.64       45.21      1.06 o 
   3   2  21       15.51       15.18      0.69 o 
   1   3  21       22.10       22.51      0.60 o 
   2   3  21      250.37      263.97      5.54 o 
   3   3  21        3.13        2.83      0.37 o 
   0   4  21       57.96       57.70      2.24 o 
   1   4  21      180.80      191.23      2.79 o 
   2   4  21      216.46      235.50      3.23 o 
   3   4  21      241.76      275.56      3.17 o 
   1   5  21        0.69        3.82      0.79 o 
   2   5  21       10.89       17.51      1.19 o 
   0   6  21       53.95       49.40      1.84 o 
   1   6  21        0.05        0.92      0.53 o 
   0   0  22      130.35      131.51      2.36 o 
   1   0  22      383.34      396.21      7.07 o 
   2   0  22        0.48        0.53      0.39 o 
   1   1  22        7.83        9.25      0.45 o 
   2   1  22        0.00        0.19      0.20 o 
   0   2  22        0.84        0.58      0.32 o 
   1   2  22        9.85       11.60      0.49 o 
   2   2  22       25.02       23.34      0.56 o 
   1   3  22      151.38      161.55      2.47 o 
   2   3  22       29.63       27.06      0.58 o 
   0   4  22       12.01        8.03      0.92 o 
   1   4  22      271.85      280.97      5.68 o 
   2   4  22        4.77        3.52      0.32 o 
   1   5  22        1.60        2.37      0.66 o 
   1   1  23       37.37       41.03      0.71 o 
   2   1  23        0.04        0.53      0.28 o 
   0   2  23        0.00        0.21      0.32 o 
   1   2  23      262.84      257.08      2.78 o 
   2   2  23       41.96       41.89      0.93 o 
   1   3  23        5.12        4.32      0.34 o 
   0   0  24       79.06       77.35      1.84 o 
   1   0  24       37.41       36.62      1.05 o 
                                                 
